# Supplementary material for: Oculopharyngeal muscular dystrophy mutations link the RNA‐binding protein HNRNPQ to autophagosome biogenesis
Source: Aging Cell. 2023 Aug 9;22(10):e13949. doi: 10.1111/acel.13949 (PMC10577562; doi:10.1111/acel.13949)
Supplement: Supplementary file 2 — Data S2. [file ACEL-22-e13949-s002.xlsx]

## Sheet: hnRNPQ vs. Control p<0.05 FC>0
Probeset ID	p-value(hnRNPQ vs. Control)	Fold-Change(hnRNPQ vs. Control)
POFUT2	0.0403282	2055500000000
LOC101928502	0.030106	31933300000
rna-XR_001744673.2	0.0386772	29291500000
rna-XR_001744671.2	0.0386772	29291300000
rna-XR_242077.2	0.0386772	29291100000
TYSND1	0.0304883	1702550000
NPLOC4	0.0400023	105469000
rna-XR_245538.4	0.0376613	20710400
LOC105377993	0.0483999	17603400
rna-NR_036471.2	0.0135914	4184510
rna-XR_002957994.1	0.0369614	2057810
LOC105374434	0.0369577	880572
HNRNPA2B1	0.022976	476836
rna-XR_002956578.1	0.0361399	266916
CCNF	0.0115259	258659
rna-XR_001737264.2	0.0447747	160575
rna-XR_001737263.2	0.0447746	160572
LOC105371888	0.0382521	75364.9
rna-NR_033465.2	0.0382458	47031.2
LOC107984312	0.0399886	35982
LOC105375514	3.24713e-05	10937.3
PARVG	0.004724	2302.34
LOC105376016	0.0318868	2230.53
rna-NR_168056.1	0.0457391	974.356
rna-XR_001742708.1	0.0424785	697.102
IFNG-AS1	0.0398956	651.613
rna-XR_247190.4	0.0229589	601.747
rna-NR_172363.1	0.0101302	470.331
MASP1	0.0386765	342.092
LINC02733	0.0325132	222.509
rna-XR_001751883.2	0.0492787	194.14
rna-XR_243043.3	0.0433538	138.103
rna-XR_001745345.2	0.0183207	120.84
LOC105373698	0.0250887	106.113
LOC105375610	0.00836518	104.078
NMRK1	0.0413162	103.014
DIRC1	0.0347674	95.6682
LINC02206	0.0343446	85.5813
LOC105373881	0.041863	85.1805
LINC02582	0.0224731	84.5856
FOXO3B	0.0401374	80.9698
IGF2BP2	0.0468714	79.096
FBF1	0.0444398	76.4339
LOC102724892	0.0140284	75.5354
NUMA1	0.00243428	75.162
LOC107984244	0.0473236	71.4995
LOC105370464	0.0426636	68.4993
FAM3D-AS1	0.00133497	64.5073
LOC101929201	0.0158498	64.355
LOC105371980	0.0365394	62.9743
LINC00519	0.0319199	62.5187
LOXHD1	0.0393395	61.8608
LINC00492	0.0226949	61.6065
SP8	0.0165281	61.477
LOC112267888	0.000396075	59.6239
LINC01674	0.0394763	58.5153
CCDC71L	0.0431157	58.0111
TRAF6	0.0495404	55.4094
NDUFV2-AS1	0.0457676	49.7423
rna-XR_002956388.1	0.0348721	48.5342
LOC107986524	0.0463263	48.2598
FHIP1B	0.0366627	47.6399
CIB2	0.0325729	47.4053
SYS1-DBNDD2	0.0306194	46.0502
LPGAT1-AS1	0.0322031	45.7057
LOC105374329	0.0474635	45.6128
rna-NR_168389.1	0.039375	45.2986
rna-XR_001742031.1	0.0353764	44.3349
LOC105376013	0.033368	43.1988
RDH10-AS1	0.0498309	42.9941
LOC105374120	0.00184031	42.2951
RBM45	0.00886753	42.2663
LOC105374975	0.0318478	41.7761
LINC02326	0.0407277	40.0096
LOC105371629	0.00653673	38.4521
LOC107986897	0.040476	38.4138
DOK6	0.0393196	38.3421
GVQW3	0.0421672	38.0198
LOC107985342	0.00368418	37.7295
LOC105373633	0.00498341	37.5305
FBXL2	0.0447258	37.4
rna-XR_946315.3	0.0480397	36.3404
TPST2	0.00215772	35.7712
ZBTB37	0.00652539	35.7712
LOC107986283	0.0469557	35.285
LOC105374090	0.0254714	34.9824
PEF1-AS1	0.0495198	34.3206
LINC02594	0.00715074	33.7304
LOC105374602	0.00263542	33.6901
SAMD4A	0.0275109	33.4595
HMCN1	0.04957	32.283
rna-NR_164719.1	0.0171302	32.2695
IFT122	0.00434093	32.2589
LOC105377572	0.0196139	32.099
LOC105379073	0.0147601	31.7964
LOC100130370	0.0343491	30.7002
LINC00680	0.0409674	30.5241
LOC101928936	0.0115504	29.9217
LOC105373951	0.00835511	29.7147
PPARG	0.00847407	29.683
LINC02004	0.040369	29.653
rna-XR_002959423.1	0.00359994	28.9239
NRAP	0.0323853	28.3681
rna-NR_130132.2	0.041166	28.3254
rna-NR_130131.2	0.041166	28.3253
rna-NR_130135.2	0.041166	28.3253
LINC01881	0.00318658	27.3382
LOC105374846	0.0385151	27.0749
LOC105376194	0.0128275	27.024
LOC107984559	0.0133137	26.8516
ANKS1B	0.017539	26.3853
CLSTN2	0.025967	24.6222
AP4S1	0.0100846	24.4619
ECT2	0.0329983	24.4177
PDCD10	0.0328223	24.3261
FLNC-AS1	0.0343403	24.2996
ANLN	0.0427976	24.0631
LOC105376004	0.0452459	21.5298
LOC101927495	0.0455791	21.4332
SDCBP2-AS1	0.030006	21.1731
LOC101928191	0.00946858	20.8045
LOC105378387	0.0445945	20.5965
LOC105379133	0.00515101	20.3632
rna-XR_001753699.1	0.0254586	20.3475
C2CD5-AS1	0.0298085	19.4365
LOC105372045	0.0217983	19.0672
LOC107986663	0.0177103	18.4567
rna-XR_001754452.1	0.0367708	18.4492
EXO5-DT	0.0265474	18.1242
GORAB-AS1	0.0446751	17.9329
LINC02096	0.0247129	17.8686
STIM1	0.00737177	17.3166
LOC105373523	0.0231987	17.2659
LARGE-AS1	0.0440199	17.2361
rna-XR_002956407.1	0.00119997	17.1925
LOC107985043	0.00528868	17.147
LOC107986423	0.0384309	16.9598
LOC105373919	0.0432523	16.8508
LOC107986121	0.0373096	16.7918
LOC101928077	9.07224e-05	16.6637
LINC01495	0.0165304	16.6578
LINC02324	0.0409974	16.4097
USP25	0.0407084	16.3767
C9orf64	0.000233655	16.3762
LYSMD4	0.0280657	16.2449
ATXN1	0.000521848	16.2273
LOC107987056	9.89038e-05	16.198
CERK	0.0463478	16.1756
XIRP2-AS1	0.046503	15.9937
LOC107985458	0.0132522	15.9219
LOC105374224	0.0497821	15.5832
RNF103	0.00483915	15.2288
CT75	0.0195913	15.2003
CRACD	0.0301967	15.1201
LOC105377166	0.0405265	15.1155
TEX26-AS1	0.0284766	14.9475
LOC107984931	0.0448409	14.9171
MORC3	0.0205019	14.8535
EIPR1	0.0418812	14.8272
FA2H	0.0467334	14.8272
LOC105375356	0.0467334	14.8272
LOC105373154	0.00885081	14.8096
LOC105378392	0.0471974	14.4845
LOC105369456	0.0169176	14.4026
VSIR	0.0354881	14.3042
LINC00839	0.000627407	14.2857
LOC105372668	0.00863022	13.9528
rna-NR_125369.2	0.0456802	13.719
VRTN	0.0369635	13.7158
rna-NR_002795.2	0.0466728	13.7036
GSTCD-AS1	0.0433747	13.6831
PPARGC1B	0.000458396	13.5131
CYRIB	0.0124031	13.411
rna-NR_147079.2	0.0269393	13.3824
rna-NR_147080.2	0.0269393	13.3824
rna-NR_147082.2	0.0269394	13.3824
rna-NR_147081.2	0.0269394	13.3824
rna-NR_147078.2	0.0269395	13.3824
KNDC1	0.0446687	13.2108
INPP5J	0.0116738	13.0666
ADCY6	0.00325119	13.0308
LINC02248	0.0120297	12.992
DECR1	0.0281958	12.9428
BFSP2-AS1	0.0241841	12.8986
PPP4R3A	0.0341241	12.864
LETR1	0.000668334	12.8073
PRNP	0.0486928	12.7977
LOC107984473	0.00073969	12.7211
rna-NR_073043.2	0.0338511	12.6099
LOC105377841	0.0497997	12.5229
LINC02520	0.00142909	12.4257
LOC112268446	2.61894e-05	12.0472
EGFLAM	0.0427533	12.0442
LOC105375660	0.00314308	11.9156
rna-XR_001746387.1	0.0462851	11.4664
LOC105372901	0.0367977	11.4252
CDH6	0.0478137	11.1708
FAM227A	0.00360569	11.1415
LOC105374111	0.0424625	11.1135
LINC00987	0.0206611	11.0968
RAB11FIP5	0.0404693	10.8355
LOC105372112	0.0426282	10.797
LOC105377319	0.0484103	10.7086
rna-XR_001738058.1	0.00196071	10.6925
LINC00114	0.0353911	10.632
TMEM203	0.0288476	10.6201
LOC105370532	0.000134357	10.6186
PPCDC	0.0472292	10.5471
LOC105369408	0.0482774	10.4354
SLC5A6	0.0424981	10.2834
rna-XR_002958340.1	0.035959	10.2161
LOC105372787	0.00853595	10.2013
LOC107986009	0.0276839	10.136
LOC105369976	0.0309399	10.0408
FLJ33534	0.024263	9.91432
LOC107985833	0.00659464	9.89754
rna-XR_001752007.2	0.0433353	9.87243
ZNF571-AS1	0.033698	9.58959
LOC112268016	0.0371222	9.58213
rna-XR_924965.3	0.0413478	9.58208
LYRM4	0.0233218	9.4466
MACF1	0.00597744	9.36173
LINC01701	0.0208511	9.26873
LOC105375246	0.0416927	9.14887
LRRC8D	0.0388979	9.08509
LOC102723347	0.0378674	8.95544
OSER1-DT	0.0210159	8.93225
MAFTRR	0.000839807	8.91631
STXBP6	0.0434556	8.86919
CACNG2-DT	0.0426018	8.81964
LOC105370406	0.0234982	8.73351
LOC101927191	0.0471953	8.61371
LOC105374396	0.0101967	8.61283
LOC107984624	0.0412488	8.608
LOC102723663	0.0135855	8.57018
LINC02577	0.0175848	8.55582
LINC02558	0.0470482	8.54728
TMEM135	0.00674334	8.41895
LOC105373903	0.00291359	8.37818
KCNAB1-AS2	0.0319022	8.3489
LOC105375268	0.0368722	8.28724
NCAPD2	0.0101045	8.28578
LOC107985486	0.00645975	8.28267
rna-NR_029403.2	0.0388188	8.21145
HEMK1	0.00468838	8.20982
SLCO1A2	0.00740618	8.16404
MDGA2	0.0383418	8.10531
HR	0.00405831	8.07229
rna-XR_001746411.2	0.0297092	8.03773
rna-XR_001746412.2	0.0297092	8.03773
RPRD1B	0.000972149	7.96133
LOC105369621	0.011598	7.89773
RANBP2	0.0495818	7.86583
LOC105378793	0.0421297	7.8365
LOC105369147	0.0268528	7.81259
SPEN	0.034573	7.75652
OVCA2	0.0165319	7.73861
GPRIN3	0.0361611	7.69979
LINC00434	0.0452494	7.69732
SETX	0.035485	7.69633
LOC102723406	0.0347764	7.69363
LOC105377702	0.0393124	7.57868
LOC105377505	0.0289967	7.52266
LOC105375643	0.0328721	7.48977
LOC107985036	0.000155003	7.46475
LOC105377543	0.0372332	7.43851
LOC105379077	0.0254655	7.4142
rna-XR_950856.3	0.0494602	7.32188
REXO5	0.0494602	7.32188
rna-XR_002957845.1	0.0494602	7.32187
SCAT8	0.0043023	7.28945
LOC101928096	0.0262361	7.27461
PINCR	0.043291	7.27071
LOC101929058	0.0370697	7.16688
LOC107985978	0.0160201	7.16555
LOC105375597	0.0364118	7.11063
C18orf61	0.032639	7.10876
LOC105376076	0.0105419	7.08646
LOC105375195	0.00121743	7.06359
LOC105371298	0.0436886	7.0153
LOC105378117	0.0129891	6.92211
LOC102723546	0.00234799	6.84005
TEX26	0.0426028	6.79753
WDFY3	0.00726175	6.79478
NEUROG2-AS1	0.00197308	6.69145
LOC105369406	0.0335925	6.67724
rna-NR_028052.1	0.0220778	6.67523
SLC5A4-AS1	0.0382791	6.57586
LOC105374804	0.00246896	6.43573
rna-NR_037646.1	0.0347116	6.4182
MGAT3	0.0279341	6.35744
LOC105375964	0.000435435	6.35088
RIOK3	0.0476496	6.31696
SLC4A8	0.0407558	6.30914
LOC105373024	0.0444065	6.28594
LOC110091768	0.0253385	6.26543
LINC01958	0.0428359	6.26467
HIPK3	0.00843728	6.22729
LOC105376634	0.000546146	6.18034
ANKFY1	0.0334255	6.15213
PCNT	0.0095173	6.1139
LOC105371334	0.00537957	5.98
LOC105371656	0.0112558	5.97742
SLC25A45	0.041697	5.81797
EXOC2	0.0109805	5.79912
MOSPD1	0.0100593	5.76318
LOC105378396	0.0238091	5.73988
LOC105373347	0.0427789	5.73258
rna-NR_130911.2	0.0280663	5.7224
RSAD1	0.0280663	5.7224
ICE1	0.0111963	5.68688
DPY19L4	0.0287649	5.63863
LOC101928540	0.0318012	5.60665
LOC105377286	0.0101694	5.55256
BCL2L1-AS1	0.0407571	5.53428
LOC101927281	0.0450255	5.514
CLMAT3	0.0245476	5.44753
TTC21B	0.00524859	5.41094
rna-NR_136229.2	0.0386311	5.37317
rna-NR_136230.2	0.0386313	5.37313
IGSF22	0.043111	5.35931
CHCHD3	0.00183463	5.32622
LINC02099	0.00223217	5.32617
LOC107986070	0.0166871	5.29523
POU6F1	0.0463923	5.22067
rna-XR_001746351.1	0.0041046	5.19443
LOC105376244	0.0484328	5.17591
FLJ12825	0.0407414	5.16308
LOC102725258	0.0398276	5.10796
FLRT2	0.0153481	5.06853
LINC00926	0.043657	5.05977
LOC105369325	0.0335701	5.05193
PCLO	0.0243816	5.04568
LOC107987046	0.0385561	5.03625
LINC01951	0.0210901	4.98507
PGR	0.0442166	4.95804
ACP2	0.0360147	4.94301
RBM26-AS1	0.0359832	4.94153
LINC00615	0.0280599	4.92533
METTL14	0.00955986	4.91017
CDK6-AS1	0.0344569	4.9041
LOC105370343	0.0305594	4.8813
LOC105377537	0.0388201	4.87331
LOC105374647	0.036485	4.85435
NPTN	0.0312607	4.81259
LOC107984416	0.00453068	4.80475
rna-XR_001751222.2	0.0310457	4.80219
rna-XR_001751223.2	0.0310458	4.80218
rna-XR_001751221.2	0.0310456	4.80217
KCNK15-AS1	0.00154129	4.74111
LOC101929307	0.00989382	4.68674
PHF10	0.00673421	4.66686
TMEM175	0.0271196	4.66036
LOC101927552	0.0421807	4.60421
LOC102724861	0.00109083	4.52529
GPR135	0.0410865	4.51407
LOC105377977	0.0231085	4.5057
COPS7A	0.000460899	4.48558
RPS26	0.0410915	4.46609
rna-XR_934552.2	0.0347025	4.44721
rna-XR_002958071.1	0.0347025	4.44721
SCP2D1-AS1	0.000190711	4.43803
LOC105377340	0.00719103	4.43006
EXOC4	0.0475198	4.40289
LINC02741	0.038655	4.31852
LOC105377984	0.0228873	4.30745
ZNF34	0.043283	4.29523
VPS13C	0.0381672	4.27647
LOC105377715	0.022003	4.26283
LOC107986428	0.0389642	4.23417
LOC107986166	0.0139315	4.20606
SLC22A25	0.0111225	4.18722
LOC105374147	0.0141229	4.18148
EFNA1	0.038115	4.18008
RPUSD4	0.018982	4.17125
ARHGAP29	0.022593	4.16622
LOC105374949	0.00190257	4.14732
MRPL36	0.0157248	4.13337
NAPA-AS1	0.0309736	4.12615
rna-XR_244926.3	0.032495	4.10883
rna-NR_134894.2	0.032495	4.10882
rna-NR_134896.2	0.032495	4.10881
rna-NR_134893.2	0.032495	4.1088
rna-XR_001738656.1	0.0324951	4.1088
DGUOK	0.0324951	4.1088
rna-NR_134898.2	0.032495	4.10879
SPATA6	0.0120617	4.07968
LOC105378654	0.00988613	4.07349
LOC105369705	0.0496291	3.9759
SCO1	0.0467627	3.96178
B4GALT4-AS1	0.0375166	3.89979
MINDY1	0.0465146	3.88279
DISC1-IT1	0.0358418	3.875
LOC105372593	0.0375955	3.84398
WDR36	0.0352444	3.84155
LOC105374292	0.00357526	3.83764
LOC105373437	0.0233355	3.8274
rna-XR_001754421.2	0.0333719	3.80877
TCEAL4	0.00481248	3.80785
LOC105375956	0.027083	3.76701
LOC105379007	0.0257034	3.75053
LOC107986613	0.0345768	3.74798
EML4-AS1	0.0281752	3.74139
TET3	0.0145403	3.73201
LOC105374642	0.00155097	3.71875
SMIM5	0.0400836	3.69915
RBBP6	0.0242841	3.61054
TBC1D10B	0.0408779	3.59135
KCNC4	0.0461426	3.58594
GIGYF1	0.0107897	3.58373
CSRP3-AS1	0.012307	3.5762
RACGAP1	0.0270077	3.51191
LOC102724452	0.000758496	3.50333
LOC105369795	0.0344182	3.50253
TSSC4	0.0496382	3.49718
ADPGK-AS1	0.00939348	3.49148
ZNFX1	0.0457775	3.47206
SDF2	0.0449723	3.4534
rna-NR_045585.2	0.0449724	3.4534
LOC105371661	0.00191259	3.45226
JMY	0.00338351	3.42422
SMARCD2	0.0281964	3.42014
LOC101928977	0.027346	3.40275
FITM2	0.0285474	3.40002
LOC107984113	0.0304984	3.38914
KDM4B	0.0158071	3.3835
LOC107985809	0.00104119	3.35012
TAF7	0.00298255	3.31964
DICER1-AS1	0.0274424	3.2929
MKI67	0.00838606	3.27422
PPP1R9A	0.0348191	3.26294
LOC102724058	0.0272792	3.26088
LINC01945	0.0260377	3.25813
MGAT1	0.00904535	3.24514
LOC497256	0.0347573	3.21394
WFIKKN2	0.0492466	3.20332
CDKL1	0.0304793	3.15666
LOC105376844	0.0213608	3.14647
FAM3A	0.0138588	3.13581
GSE1	0.0403866	3.13374
SEPTIN4-AS1	0.0474107	3.12976
SKP2	0.0375697	3.11739
LOC101927404	0.0124268	3.10627
ADNP2	0.0467731	3.0985
LOC105372226	0.00648089	3.08463
LINC01284	0.00327114	3.06482
LOC105370223	0.0245215	3.01876
ZFHX2	0.0223915	2.99759
LOC105375856	0.00110144	2.98481
CHERP	0.0254663	2.87987
rna-XR_001740105.2	0.0333636	2.86042
LOC107986433	0.0246557	2.83313
POLR2B	0.0335216	2.82124
PDE4DIP	0.0457271	2.79957
TOB2	0.0069124	2.79272
ZNF385D-AS1	0.00575872	2.77452
rna-XR_002957630.1	0.00407634	2.77077
rna-XR_001751172.2	0.00407535	2.77076
rna-XR_002957629.1	0.00407592	2.77072
LINC02768	0.00736274	2.7694
LOC646762	0.0300113	2.72968
ZFP14	0.0478359	2.70782
VTI1A	0.048818	2.67699
LOC101927711	0.0461297	2.66034
FAM172A	0.0267177	2.64605
ZNF641	0.00723232	2.63795
LOC101927118	0.0109193	2.61903
LOC105377087	0.00431907	2.60537
KMT2A	0.0134074	2.58494
TNRC6B	0.0334881	2.58183
BTRC	0.0067047	2.5594
LOC105375416	0.0465639	2.54323
LOC105373766	0.0453511	2.52695
LOC105376187	0.0489795	2.52146
LOC105377555	0.00773372	2.52029
MYO18B	0.0241556	2.51838
LINC02351	0.0112311	2.51631
IGF1R	0.00980488	2.50999
UBA2	0.0284083	2.49923
LOC105374703	0.00866673	2.49124
EIF5AL1	0.0155786	2.48689
LOC105373087	0.0266755	2.44546
LINC02613	0.0363758	2.43693
LOC101928573	0.0407982	2.43656
rna-XR_002958230.1	0.0327357	2.4247
rna-XR_002958231.1	0.0327314	2.42469
ZBTB20	0.03122	2.39462
NIFK-AS1	0.030854	2.37698
LOC105370108	0.0247038	2.37384
CD2BP2	0.00887126	2.33815
FTSJ3	0.0344616	2.33369
PLEKHA1	0.0455653	2.32772
LOC105375836	0.0144784	2.31455
LOC102723458	0.00296901	2.31364
LOC105373891	0.0256799	2.29718
LINC00385	0.039271	2.29451
LLGL2	0.0207936	2.29077
LOC107987053	0.0476817	2.27572
rna-XR_001753673.1	0.0475508	2.27076
LOC100505736	0.0394646	2.25752
NCKAP5	0.0283017	2.25143
rna-XR_929020.2	0.0398927	2.1923
MDN1	0.0122702	2.19172
SPTBN2	0.00327416	2.18001
THOC2	0.0438839	2.17408
HERC1	0.0157435	2.17032
KIAA0100	0.043854	2.17013
LOC102724146	0.0249488	2.13366
LOC101927020	0.0194153	2.11103
LOC105378961	0.0394219	2.1022
LINC00111	0.0192466	2.0561
PSMA1	0.0403001	2.04785
PLCE1	0.0478722	2.0468
TMEM219	0.0375489	2.03164
TRIM56	0.0193413	2.02632
MYCBP2	0.0399581	2.01863
ANKRD11	0.0156513	2.0166
rna-NR_133645.2	0.0401789	1.99722
ZKSCAN1	0.0321869	1.96487
rna-XR_001751314.2	0.0386855	1.95943
WIPI2	0.0399527	1.87761
POLR1E	0.020752	1.86855
ZBTB43	0.00945177	1.8203
LOC107984525	0.0321027	1.78124
LOC107985664	0.0449066	1.76091
PUM1	0.0125774	1.72261
ILF3	0.0486865	1.71127
CBLB	0.0339202	1.69066
CEP250	0.0484389	1.68891
rna-XR_001746082.1	0.0398761	1.67796
HOXB-AS4	0.0418881	1.66639
PITPNM3	0.0338315	1.65665
MBD3	0.0282654	1.58005
TIGAR	0.0396649	1.51275
KDM5A	0.0289427	1.50341
PBRM1	0.0491357	1.50124
MCM6	0.041819	1.48381
OPRM1	0.0466558	1.47161
ORMDL2	0.0137893	1.40957
rna-NR_040252.2	0.0377873	1.36313
MAPK12	0.0255386	1.3596

## Sheet: PABNP1 vs. Control p<0.05 FC>0
Probeset ID	p-value(PABNP1 vs. Control)	Fold-Change(PABNP1 vs. Control)
LOC105375064	0.00510015	2562580000000
LOC105370783	0.0472949	63676900000
rna-XR_002956965.1	0.0296789	6658170000
IL16	0.00293772	504350000
rna-XR_001738828.1	0.0164143	385720000
rna-XR_002957830.1	0.0295366	342558000
LOC107986617	0.0402439	342504000
rna-XR_001738879.2	0.0268547	179465000
rna-XR_001738878.2	0.0268545	179464000
rna-XR_002956471.1	0.00241371	11148400
rna-NR_037713.2	0.0412416	9927420
RFFL	0.0412415	9927410
rna-XR_001755322.2	0.0327616	5221490
KDM4A-AS1	0.0471805	3152350
rna-XR_002956699.1	0.0365141	3015830
rna-XR_001740473.1	0.0282117	583895
rna-XR_001751409.2	0.0194047	259315
TRPC1	0.00564416	190893
LRP4	0.0462339	143458
rna-XR_002957458.1	0.00239895	78857
CEP95	0.00741013	8204
LOC105377565	0.0149195	4887.57
LINC01829	0.0109113	2462.01
rna-XR_242582.4	0.00355526	625.112
rna-NR_164691.1	0.0240184	404.861
rna-NR_164686.1	0.0240185	404.86
TAF1	0.02856	197.462
rna-XR_001740371.2	0.0187311	184.891
rna-NR_135542.2	0.0187312	184.884
TMED5	0.0119781	169.549
rna-XR_923022.3	0.0291039	149.667
GPR137B	0.00552844	141.108
rna-XR_002957646.1	0.00385763	133.097
rna-NR_131767.2	0.0170829	123.631
rna-NR_131766.2	0.0170798	123.624
LOC107984897	0.0444529	104.956
LINC02796	0.0182805	104.565
MSANTD2	0.00295284	101.935
HOXB5	0.00979702	100.5
SPA17	0.0059043	98.7116
ACTR3C	0.00414848	97.7113
LOC107985469	0.040701	86.043
rna-XR_002956261.1	0.0392858	85.5681
rna-NR_130730.1	0.0074471	75.8911
CENPS	0.0104607	75.8353
rna-NR_036462.2	0.0104604	75.8347
TENM2	0.0448203	68.3315
rna-XR_002959804.1	0.015273	66.1185
LINC00492	0.0326603	62.0724
LOC105378745	0.0315913	55.6046
rna-XR_001736958.2	0.0351238	55.4455
rna-XR_001742177.1	0.00349399	55.3898
ZEB2	0.0454633	51.2782
LOC105374120	0.00136104	50.3665
RDH10-AS1	0.0450537	49.4739
rna-XR_001748627.1	0.0466351	48.625
LYRM1	0.0103949	47.929
CACNG8	0.0196412	46.0528
rna-NR_156444.2	0.0354897	45.4283
TMEM68	0.0273486	45.1136
LOC105377729	0.0296213	44.1144
CTNNA1-AS1	0.0222394	40.1746
LINC02402	0.0343039	38.3771
ZBTB1	0.0347144	38.2502
LOC105378532	0.0283684	38.0487
ROR1	0.0259388	37.2155
CHUK	0.0368475	37.0641
LONRF2	0.0413829	36.5019
ZBTB37	0.0114847	34.7941
SYNPO2L-AS1	0.0369735	33.3993
CMC1	0.0027739	32.9208
LINC02121	0.00508738	32.5928
LOC107984582	0.00260208	31.9525
rna-XR_931745.2	0.0144617	31.8941
rna-XR_429442.2	0.0144613	31.8938
LOC105376194	0.0104173	31.6805
FAM3D-AS1	0.0419425	30.9173
LOC105369801	0.0265472	30.125
rna-XR_001752935.1	0.0061259	29.7434
CDK19	0.04388	29.086
rna-XR_002957731.1	0.00756406	28.483
LOC107984643	0.0223995	27.5514
UGP2	0.0216092	27.4303
TEX2	0.0280491	26.7277
HSD17B11	0.0241439	26.4939
LOC105372168	0.0494305	26.0548
LINC01804	0.0494227	25.9544
LOC105369380	0.0446993	25.8469
rna-XR_001744895.1	0.00323803	25.7628
rna-XR_928608.2	0.00279328	24.815
LOC105371121	0.0345894	24.007
rna-XR_002957412.1	0.00418694	23.9473
rna-XR_002957413.1	0.00418694	23.9473
rna-NR_033796.2	0.00496696	23.842
LOC107986843	0.00918223	23.2273
LINC00976	0.0318431	21.8455
WASHC2C	0.0382045	19.8978
rna-NR_033884.3	0.039002	19.0031
LOC154449	0.0418768	18.648
LOC105370020	0.0283457	18.2668
TSC1	0.0189867	18.243
rna-XR_001747214.1	0.00996632	17.9709
LOC105375231	0.0153947	17.6227
UFSP2	0.00777803	17.5472
rna-NR_144317.2	0.00777804	17.5472
LINC00408	0.0126883	17.1029
LOC105379476	0.0238768	17.0406
rna-NR_046312.1	0.0372838	16.954
rna-XR_002957771.1	0.0163046	16.0621
LINC00375	0.0352546	16.0267
TMC5	0.00616007	15.8918
LOC105370349	0.0179676	15.7765
LOC105372901	0.0177091	15.3364
LOC105378438	0.0035928	15.1704
RABGAP1L	0.0325935	15.0056
C12orf29	0.043277	14.8579
TMTC3	0.0287259	13.7042
rna-NR_159381.1	0.0287259	13.7042
rna-NR_104470.3	0.0397922	13.6884
ST6GAL2	0.00363255	13.5545
gene-LOC107986033	0.0174379	13.2559
GRM2	0.0196827	13.2523
SPEF2	0.0287909	12.981
rna-NR_126327.2	0.0167003	12.8108
CEP85L	0.0309098	12.5182
rna-NR_145425.1	0.0386803	12.2663
SEMA3A	0.0163345	12.2082
CENPQ	0.0469394	12.1793
LOC105378228	0.0460815	12.1083
rna-NR_125337.3	0.0167718	12.0303
LOC101929004	0.00417507	11.7111
rna-NR_015395.2	0.0339575	11.7091
rna-NR_136166.1	0.0339576	11.7091
ZCCHC10	0.0145799	11.7019
LOC105369562	0.0269485	11.6026
NEXN-AS1	0.00669475	11.5897
rna-NR_016021.2	0.0087872	11.5253
TMEM107	0.00281291	11.4515
rna-NR_147092.2	0.00281292	11.4515
LOC105378230	0.0318425	11.3071
rna-XR_001740480.2	0.00713691	11.2044
LOC105374834	0.0441033	11.02
LPAR6	0.0311432	10.957
LOC105376121	0.0173062	10.6047
RNF139	0.0311423	10.5456
rna-XR_001740111.2	0.00589406	10.5315
TFAM	0.002772	10.343
LOC101928081	0.019917	10.3098
SUSD5	0.00469289	10.3038
rna-NR_026777.2	0.0304967	10.0855
ARL14EP	0.042814	9.80937
rna-NR_130152.2	0.00565591	9.59797
rna-XR_001755555.1	0.0437347	9.5312
XRN1	0.0467317	9.49559
LOC105374501	0.0121608	9.41982
LOC105375933	0.0383699	9.38218
DDX31	0.00837072	9.3141
NSA2	0.0257224	9.10928
ANKRD36C	0.0160028	9.09401
LOC102723340	0.04325	9.0625
rna-NR_036436.2	0.0151236	9.06207
LINC01216	0.0151664	9.04851
KCNB1	0.0297568	9.01201
rna-XR_241302.2	0.0280912	8.95185
LINC02577	0.0222113	8.92772
RNASEH2B	0.0271118	8.82045
rna-NR_164859.1	0.0151229	8.7906
TMEM181	0.0151229	8.79059
LOC100505685	0.00497227	8.73651
LOC112267858	0.0292381	8.72491
FBXW9	0.00911367	8.68348
CCDC174	0.00508323	8.6572
LOC107985081	0.0227801	8.55891
LOC107986953	0.0333832	8.46557
LOC105372791	0.041872	8.42533
LOC105372355	0.00604825	8.34449
rna-NR_134512.2	0.0180455	8.1905
FMO1	0.0120962	8.1366
MITD1	0.0110239	8.10652
RNASET2	0.00658593	7.92744
MARCHF1	0.00370775	7.87479
LOC105378761	0.014979	7.79874
LOC105370773	0.0348561	7.76694
PELATON	0.0143398	7.71239
INKA2	0.00634941	7.6704
LINC01055	0.0126911	7.64445
STAU2	0.0104009	7.59905
PIEZO2	0.00851928	7.54305
LOC105374699	0.00779396	7.54191
ATP6V1C1	0.0334327	7.40955
LINC02443	0.0276165	7.39277
POTEF	0.0498797	7.36819
NBAT1	0.0141023	7.29589
PPARGC1B	0.0146911	7.29142
IRAK1BP1	0.0176661	7.28301
UTP3	0.00283012	7.26685
LINC01958	0.0351047	7.25318
ANKRD1	0.00456184	7.18439
LOC105372146	0.00769916	7.17553
LGSN	0.0126298	7.15672
EML4	0.00420001	7.13733
rna-NR_134299.2	0.0240561	7.12817
SH2B3	0.0391462	7.05264
TBCA	0.0117702	6.87169
RPS8	0.00259759	6.86855
NAA16	0.0286473	6.70603
TPR	0.00854662	6.70294
CHML	0.0145803	6.69951
FAM245A	0.0132092	6.6831
EXOSC9	0.0266424	6.67993
LOC107985293	0.0121923	6.66909
MTHFD2	0.043974	6.63623
rna-NR_033192.1	0.00489562	6.53302
APEX2	0.0177102	6.52806
LOC105373194	0.0124673	6.52543
PWP1	0.0391284	6.47969
rna-XR_001742128.2	0.0335986	6.47089
LOC102725258	0.0221586	6.44393
CHST15	0.0112174	6.43954
rna-XR_001753179.1	0.012122	6.42275
MTCL1	0.00489259	6.4122
LOC105371973	0.0454553	6.33266
DNTTIP2	0.00348004	6.29227
CTC-338M12.4	0.00863947	6.26611
rna-NR_038841.1	0.0285249	6.25912
LINC02559	0.026193	6.16223
GSTZ1	0.0177436	6.14579
ERICH2-DT	0.0308793	6.1386
LINC00903	0.00774847	6.12377
rna-NR_135149.2	0.0171602	6.11586
NDUFAF2	0.00481411	6.11249
ZNF790-AS1	0.00382436	6.06839
LOC107985669	0.0489654	6.00093
LOC105371856	0.0127536	5.99725
LOC105378218	0.0191808	5.99562
LOC112267901	0.0133155	5.99467
rna-NR_148940.3	0.00434981	5.96734
rna-NR_148941.3	0.00434984	5.96733
rna-NR_148942.3	0.00434981	5.96732
LOC107986196	0.02065	5.95394
rna-NR_130762.2	0.0406693	5.93674
EFHD2-AS1	0.0256008	5.93579
LOC105374854	0.0125635	5.90078
RNMT	0.00577546	5.88954
FANCB	0.00900974	5.87504
CETN3	0.0276612	5.86623
LINC02303	0.0110625	5.86391
LOC107985036	0.001001	5.86334
rna-NR_073073.2	0.0246589	5.78995
GNL3	0.0198991	5.77515
CTSB	0.00958011	5.77084
DNAJB8	0.0305591	5.75969
EIF2S2	0.0130514	5.74227
LINC01231	0.0301498	5.71777
FGF14-AS2	0.0199504	5.67837
rna-NR_036487.1	0.0199504	5.67837
LINC02464	0.0321876	5.67522
CCDC69	0.0184693	5.61492
SYNCRIP	0.027966	5.55441
GBP2	0.00471504	5.54961
TPRG1	0.0465324	5.54543
PPP1R9A	0.00362245	5.53098
NOTCH3	0.0148882	5.51793
NPAS2	0.0168545	5.49125
DICER1	0.00759363	5.47275
LOC105373903	0.0328641	5.45658
VPS13B-DT	0.00604576	5.43546
EZH2	0.0311611	5.33208
rna-XR_940885.2	0.0296317	5.32294
OTUD4	0.00553875	5.29443
LOC105378782	0.0360699	5.25935
ROCK2	0.0341062	5.24552
NTNG2	0.0163058	5.24494
LGALS3	0.0240611	5.22773
rna-XR_001746351.1	0.00653589	5.1991
BCL9	0.0484045	5.19861
MRPS33	0.0436903	5.18065
LOC105372568	0.0330915	5.14475
CSGALNACT1	0.00251888	5.09367
CNIH3-AS1	0.0198361	5.08916
LOC102724948	0.00848588	5.0883
PTPN13	0.0230205	5.08744
ZNF398	0.0127851	5.06854
CIT	0.0420656	5.06064
SYNGR1	0.0149457	5.05805
LOC105378458	0.0426095	5.03677
LOC105375456	0.00759234	5.02758
KPNA5	0.0111915	5.02062
SNW1	0.0232244	5.01508
PRDM6	0.0313145	4.99924
ESCO1	0.0396545	4.99685
LINC01945	0.00428448	4.99627
CWC15	0.00810504	4.98013
LINC02940	0.0338763	4.96618
LUC7L2	0.0143952	4.93504
SEC24D	0.0243151	4.8726
PRPF18	0.0141096	4.87118
ZNF521	0.0206563	4.86485
OGA	0.00817911	4.8637
ZNF295-AS1	0.019546	4.83149
FAM53B-AS1	0.0170819	4.81754
rna-XR_001745583.1	0.0480399	4.81114
EXOC2	0.0385506	4.79813
PPFIA2	0.0207527	4.7971
ALG10B	0.0189356	4.78604
FANCD2	0.04402	4.75264
ELFN1	0.00711894	4.74032
HPS4	0.0272312	4.73634
rna-XR_930859.1	0.0229493	4.70507
rna-XR_930858.1	0.0229492	4.70505
IRAK4	0.020722	4.62588
LOC105369705	0.0383025	4.60661
ITGB1	0.00950105	4.55223
ZFY-AS1	0.0486235	4.54591
GRTP1	0.0184465	4.5444
NF1	0.0258716	4.52444
LINC01128	0.00320194	4.50634
TGS1	0.00501864	4.48618
REXO2	0.00786604	4.48547
SCAPER	0.011011	4.46889
TAF7	0.000811144	4.46305
PROCR	0.0264562	4.44876
CLIP1	0.0314736	4.44347
SLC2A9-AS1	0.0249737	4.43979
NRIP1	0.00431687	4.43861
BARD1	0.0417562	4.43225
rna-XR_001746040.1	0.0187361	4.42077
REV1	0.0311504	4.35537
SFMBT1	0.0085449	4.34983
rna-XR_001752424.2	0.0102579	4.32727
PRPF40A	0.0411081	4.31657
rna-NR_038876.1	0.0498794	4.31243
rna-NR_136738.2	0.0375607	4.28293
rna-XR_001746348.1	0.0215235	4.2699
SMAD1	0.0424921	4.26528
LOC112268426	0.0193532	4.26473
MRPL1	0.0447274	4.23938
FBXL14	0.0129602	4.21617
rna-NR_134525.2	0.0103883	4.18185
TTF1	0.0103872	4.18179
ARID4B	0.0112571	4.16865
rna-NR_168375.1	0.0306388	4.14991
DNAH8-AS1	0.00907218	4.13939
ASB14	0.0413056	4.13383
LOC112268446	0.0137363	4.12079
SMC3	0.0333306	4.11319
LOC105376626	0.0278184	4.07267
ELOA-AS1	0.0470792	4.06764
MIGA1	0.01875	4.0642
H3C7	0.0469902	4.02948
rna-NR_110317.1	0.0291635	4.01665
FKBP14	0.022592	4.00869
rna-NR_046478.2	0.0225926	4.00869
ZNF830	0.0372406	4.00446
RSF1	0.00760941	3.9842
H2AC21	0.0476658	3.94401
LOC105370902	0.0220851	3.94
LLPH	0.0329065	3.92801
rna-NR_167989.1	0.0111768	3.92428
rna-XR_001737409.2	0.0363795	3.90342
rna-XR_001737412.2	0.0363794	3.90341
rna-XR_001737414.2	0.03638	3.9034
rna-XR_946758.3	0.036379	3.90339
rna-XR_001737411.2	0.03638	3.90339
rna-XR_001737413.2	0.0363793	3.90338
rna-XR_946760.3	0.0363792	3.90337
rna-NR_026052.1	0.0161847	3.88198
RP2	0.0320927	3.87996
FAM133A	0.0122511	3.83975
ERCC5	0.0324017	3.78486
BIVM-ERCC5	0.0324013	3.78485
PTHLH	0.0375351	3.77286
LOC105376368	0.039627	3.75614
C5orf24	0.0212179	3.75453
LOC105370335	0.00926442	3.72933
RASEF	0.0336563	3.71866
SMC2	0.0159578	3.7186
ZNFX1	0.0487115	3.71003
CEBPZ	0.0410048	3.70238
LOC105379193	0.00652246	3.65331
CHD1	0.032343	3.6477
rna-XR_001747182.2	0.0423626	3.64014
rna-XR_001747181.2	0.0423636	3.64013
SEPTIN10	0.0437763	3.62866
UACA	0.0303547	3.6228
rna-XR_001743165.2	0.0210289	3.61117
SSB	0.0379124	3.60798
PTPN2	0.0425335	3.55194
HSDL1	0.00849482	3.55125
METTL25B	0.0177501	3.54543
EPS8	0.0366052	3.5397
DRC3	0.0148931	3.53493
IGSF3	0.00917263	3.53402
ACOT9	0.0459514	3.50623
LNPEP	0.030973	3.49777
rna-NR_135479.1	0.0176781	3.49104
SSUH2	0.0437936	3.47329
rna-NR_026659.1	0.0140243	3.45963
LOC105373041	0.0158953	3.45789
rna-NR_132739.2	0.00716423	3.45365
rna-NR_132740.2	0.00716472	3.45362
DHX36	0.0310178	3.44132
AKAP8	0.0460856	3.43679
SCLT1	0.0246563	3.4363
KCNIP2-AS1	0.0137414	3.43498
ALDH1L1-AS2	0.0189698	3.43406
NCOA7	0.0166845	3.43307
PPP3R1	0.00622775	3.40104
rna-XR_001741338.1	0.0212289	3.38134
KIFAP3	0.0139229	3.37822
SPDL1	0.0027116	3.37461
LINC01484	0.0239375	3.37422
rna-XR_001745125.1	0.0254471	3.37317
rna-XR_246204.4	0.00832594	3.35299
rna-XR_428742.3	0.00832616	3.35297
EIF4G3	0.0482523	3.34859
rna-NR_033836.1	0.0328947	3.33114
rna-NR_033835.1	0.0328948	3.33114
PIGA	0.0328946	3.33113
PEAK1	0.0262205	3.32916
rna-NR_146174.2	0.0382429	3.31186
rna-NR_146172.2	0.0382413	3.31177
rna-NR_146173.2	0.0382427	3.31177
CDKN2AIP	0.0231212	3.31081
IK	0.0148523	3.29786
WASHC4	0.0169237	3.27579
DNAJC9	0.0303025	3.26393
LOC105377340	0.0495885	3.25944
WDR76	0.00357795	3.25334
rna-XR_001748640.2	0.0178815	3.25241
rna-XR_001748641.2	0.0178817	3.25241
TXLNG	0.0190035	3.24458
CDC5L	0.0233544	3.24085
rna-XR_001737480.2	0.0432684	3.23652
ZBTB18	0.0151404	3.23633
LOC105370224	0.0169297	3.20367
SVIL	0.0368892	3.19829
NOP56	0.0160531	3.18466
ANKRD26	0.0295722	3.18192
NOC3L	0.0294177	3.16913
rna-XR_930485.2	0.00897179	3.16851
LINC02765	0.044374	3.15996
rna-NR_110415.1	0.0453867	3.15936
NKAP	0.04586	3.15579
PALS1	0.0391369	3.15175
WDR75	0.0174887	3.14774
RFC1	0.0358258	3.12898
ECEL1	0.0212098	3.10797
ZNF326	0.028503	3.10151
SERINC5	0.00287202	3.09299
rna-NR_030737.1	0.0133358	3.07058
TARS1	0.00291243	3.0581
rna-NR_135213.1	0.00642404	3.02887
ARPC2	0.0326591	3.01903
WIPI2	0.00243775	3.00555
SBNO1	0.0331754	2.98568
PTPN4	0.0267406	2.98035
LOC105377529	0.0490723	2.97614
ALDH9A1	0.0065659	2.95886
LOC107986787	0.00914705	2.95341
rna-XR_001737148.2	0.0257303	2.94629
CARD6	0.0153499	2.93197
GIGYF2	0.00978192	2.92987
SPPL2B	0.0214176	2.92351
ATF7IP	0.0081265	2.923
FAM20B	0.0240021	2.90933
RBMS1	0.0121039	2.90183
GKAP1	0.0450643	2.88935
POLG	0.0479379	2.83922
SUCLG1	0.0483465	2.8326
TAF11	0.0246965	2.82416
CPLANE1	0.00970056	2.82018
GOPC	0.0217739	2.81359
ZKSCAN2	0.0423064	2.80559
rna-NR_034086.1	0.0372575	2.72924
PLEKHA1	0.0273903	2.72839
KLHL24	0.03419	2.71599
LOC105375567	0.00269966	2.68938
LOC105372817	0.0385904	2.67209
CIR1	0.0475959	2.66065
HSP90AA1	0.0154289	2.64523
THOC2	0.0225191	2.59602
THBS1	0.0470649	2.57854
NMT2	0.0381017	2.57731
JMY	0.0288924	2.57339
MTDH	0.0391223	2.57264
EIF3I	0.0178846	2.54663
SUPT16H	0.0108268	2.53932
EPRS1	0.0134526	2.52688
rna-NR_046335.2	0.00800728	2.51465
FAM177B	0.0114944	2.50814
NR2F1	0.0325381	2.50562
rna-NR_002315.1	0.00852659	2.49894
TASOR2	0.0196287	2.4974
YPEL2	0.0494436	2.49168
rna-XR_001738817.2	0.0164966	2.45107
PSMA4	0.038133	2.43836
rna-NR_038361.1	0.0276507	2.42875
LMO7	0.0460063	2.42227
WDR70	0.0239931	2.41925
SDAD1	0.0090469	2.41178
rna-XR_001745254.1	0.0478934	2.40749
TOPORS	0.0253696	2.3544
TMF1	0.0243724	2.34282
AKAP1	0.0297167	2.34178
rna-XR_001752655.2	0.0297168	2.34177
N4BP2	0.0354046	2.32732
MRE11	0.00518831	2.32675
LOC105375434	0.0280537	2.32037
SLK	0.0397587	2.31909
GTF3C3	0.0176201	2.31579
MTIF2	0.0214394	2.2952
JMJD1C	0.049033	2.27304
FAR2	0.0400556	2.22659
PDE8A	0.0354957	2.22461
AKAP5	0.00414401	2.21325
SART3	0.033254	2.20928
SSRP1	0.0267731	2.19687
GARS1	0.0224287	2.19208
ARMCX3	0.0426149	2.18407
MIPOL1	0.0289502	2.17628
POLR1E	0.0102777	2.16734
LOC112268142	0.024068	2.15407
ROCK1	0.047119	2.12202
PDS5A	0.0385054	2.12125
TIMELESS	0.0338355	2.11286
SFSWAP	0.010147	2.11069
CEP250	0.0142904	2.09159
PTPN12	0.027687	2.02864
LOC105372857	0.0272018	2.0196
SKI	0.00614538	2.00746
LOC102723739	0.0116716	2.00513
TRIM56	0.0327576	1.98898
CNPY2-AS1	0.0125133	1.98144
KTN1	0.0346839	1.97317
rna-XR_936142.2	0.0399052	1.94772
SUGP2	0.0399054	1.94772
rna-XR_936137.3	0.0399044	1.94771
rna-NR_147915.2	0.0399056	1.94771
EIF3A	0.0195448	1.93891
RRP1B	0.0230059	1.92135
LIMCH1	0.039504	1.90912
PARP1	0.00843388	1.89417
IMMT	0.0300297	1.88949
LOC105369632	0.00720611	1.88009
ILF3	0.0412224	1.83775
MMAB	0.0142703	1.83515
CDC20-DT	0.0475216	1.83325
DDX27	0.0060633	1.82291
GLTP	0.0306454	1.79651
ZNF529	0.0191161	1.74599
EMC1	0.00524179	1.69628
SPTLC2	0.0477985	1.66712
USP36	0.0121484	1.66172
ZBTB43	0.0354959	1.64092
UBN1	0.0471193	1.58745
KIF21A	0.0134029	1.57495
CHD4	0.00428028	1.486
ANKRD52	0.0111532	1.29613
